# Supplementary material for: A Novel Strategy for Detecting Recent Horizontal Gene Transfer and Its Application to Rhizobium Strains
Source: Front Microbiol. 2018 May 15;9:973. doi: 10.3389/fmicb.2018.00973 (PMC5968381; doi:10.3389/fmicb.2018.00973)
Supplement: Supplementary Table S1 — The Rhizobium strains used in this study. [file Table_1.XLSX]

## Sheet: Sheet1
No.	Strain name	Host	RefSeq / INSDC	Size (Mb)	Protein number	Replicons (Proteins)	References
1	Rhizobium phaseoli N771	Phaseolus vulgaris	NZ_CP013568-73	6.90641	6861	chromosome:NZ_CP013568.1/CP013568.1 (4,446)	1
						plasmid pRphaN771a:NZ_CP013569.1/CP013569.1 (106)
						plasmid pRphaN771b:NZ_CP013570.1/CP013570.1 (353)
						plasmid pRphaN771c:NZ_CP013571.1/CP013571.1 (400)
						symbiotic plasmid pRphaN771d:NZ_CP013572.1/CP013572.1 (405)
						plasmid pRphaN771e:NZ_CP013573.1/CP013573.1 (1,151)
2	Rhizobium etli IE4771	Mimosa affinis	NC_CP006986-91	7.05741	6953	chromosome:NZ_CP006986.1/CP006986.1 (4,533)	2, 3, 4
						plasmid pRetIE4771a:NZ_CP006987.1/CP006987.1 (222)
						symbiotic plasmid pRetIE4771b:NZ_CP006988.1/CP006988.1 (349)
						plasmid pRetIE4771c:NZ_CP006989.1/CP006989.1 (454)
						plasmid pRetIE4771d:NZ_CP006990.1/CP006990.1 (692)
						plasmid pRetIE4771e:NZ_CP006991.1/CP006991.1 (703)
3	Rhizobium etli IE4803	Phaseolus vulgaris	NZ_CP007641-45	6.99743	6899	chromosome RetIE4803:NZ_CP007641.1/CP007641.1 (4,596)	4
						plasmid pRetIE4803a:NZ_CP007642.1/CP007642.1 (432)
						symbiotic plasmid pRetIE4803b:NZ_CP007643.1/CP007643.1 (492)
						plasmid pRetIE4803c:NZ_CP007644.1/CP007644.1 (671)
						plasmid pRetIE4803d:NZ_CP007645.1/CP007645.1 (708)
4	Rhizobium etli CFN42	Phaseolus vulgaris	NC_007761-66, NC_004041	6.53023	6561	chromosome:NC_007761.1/CP000133.1 (4,444)	5, 6
						plasmid p42a:NC_007762.1/CP000134.1 (207)
						plasmid p42b:NC_007763.1/CP000135.1 (184)
						plasmid p42c:NC_007764.1/CP000136.1 (248)
						plasmid p42e:NC_007765.1/CP000137.1 (494)
						plasmid p42f:NC_007766.1/CP000138.1 (638)
						symbiotic plasmid p42d:NC_004041.2/U80928.5 (346)
5	Rhizobium etli Mim1	Mimosa affinis	NC_021905-11	7.198	7186	chromosome:NC_021905.1/CP005950.1 (4,363)	7, 8
						plasmid pRetMIM1a:NC_021906.1/CP005951.1 (178)
						plasmid pRetMIM1b:NC_021907.1/CP005952.1 (244)
						plasmid pRetMIM1d:NC_021908.1/CP005954.1 (504)
						symbiotic plasmid pRetMIM1e:NC_021909.1/CP005955.1 (589)
						plasmid pRetMIM1f:NC_021911.1/CP005956.1 (1,054)
						plasmid pRetNIM1c:NC_021910.1/CP005953.1 (254)
6	Rhizobium sp. N324	Phaseolus vulgaris	NZ_CP013630-35	6.97259	6844	chromosome RspN324:NZ_CP013630.1/CP013630.1 (4,267)	1
						plasmid pRspN324a:NZ_CP013631.1/CP013631.1 (299)
						plasmid pRspN324b:NZ_CP013632.1/CP013632.1 (392)
						symbiotic plasmid pRspN324c:NZ_CP013633.1/CP013633.1 (398)
						plasmid pRspN324d:NZ_CP013634.1/CP013634.1 (502)
						plasmid pRspN324e:NZ_CP013635.1/CP013635.1 (626)
7	Rhizobium sp. N741	Phaseolus vulgaris	NZ_CP013595-600	6.55635	6524	chromosome:NZ_CP013595.1/CP013595.1 (4,479)	1
						plasmid pRspN741a:NZ_CP013596.1/CP013596.1 (109)
						plasmid pRspN741b:NZ_CP013597.1/CP013597.1 (315)
						symbiotic plasmid pRspN741c:NZ_CP013598.1/CP013598.1 (404)
						plasmid pRspN741d:NZ_CP013599.1/CP013599.1 (489)
						plasmid pRspN741e:NZ_CP013600.1/CP013600.1 (728)
8	Rhizobium leguminosarum bv. trifolii WSM1325	Trifolium spp.	NC_012850, NC_012848, NC_012858, NC_012852-54	7.41812	7490	chromosome:NC_012850.1/CP001622.1 (4,874)	9
						symbiotic plasmid pR132501:NC_012848.1/CP001623.1 (789)
						plasmid pR132502:NC_012858.1/CP001624.1 (670)
						plasmid pR132503:NC_012853.1/CP001625.1 (546)
						plasmid pR132504:NC_012852.1/CP001626.1 (648)
						plasmid pR132505:NC_012854.1/CP001627.1 (287)
9	Rhizobium leguminosarum bv. trifolii WSM1689	Trifolium spp.	NZ_CP007045-50	6.90338	6864	chromosome:NZ_CP007045.1/CP007045.1 (4,917)	10
						plasmid unnamed:NZ_CP007046.1/CP007046.1 (630)
						plasmid unnamed2:NZ_CP007047.1/CP007047.1 (492)
						symbiotic plasmid unnamed3:NZ_CP007048.1/CP007048.1 (316)
						plasmid unnamed4:NZ_CP007049.1/CP007049.1 (260)
						plasmid unnamed5:NZ_CP007050.1/CP007050.1 (249)
10	Rhizobium leguminosarum bv. trifolii WSM2304	Trifolium spp.	NC_011366， NC_011368-71	6.8727	6771	chromosome:NC_011369.1/CP001191.1 (4,597)	11
						symbiotic plasmid pRLG201:NC_011368.1/CP001192.1 (1,214)
						plasmid pRLG202:NC_011366.1/CP001193.1 (234)
						plasmid pRLG203:NC_011370.1/CP001195.1 (251)
						plasmid pRLG204:NC_011371.1/CP001194.1 (475)
References:
1. Pérez Carrascal OM, et al. (2016) Population genomics of the symbiotic plasmids of sympatric nitrogen‐fixing Rhizobium species associated with Phaseolus vulgaris. Environmental Microbiology 18(8):2660-2676.
2. González V, Acosta JL, Santamaría RI, & Bustos P (2010) Conserved symbiotic plasmid DNA sequences in the multireplicon pangenomic structure of Rhizobium etli. Applied & Environmental Microbiology 76(5):1604-1614.
3. Acosta JL, et al. (2011) Genomic lineages of Rhizobium etli revealed by the extent of nucleotide polymorphisms and low recombination. BMC Evolutionary Biology 11(1):1-13.
4. Silva C, Vinuesa P, Eguiarte LE, Martínez-Romero E, & Souza V (2003) Rhizobium etli and Rhizobium gallicum nodulate common bean (Phaseolus vulgaris) in a traditionally managed milpa plot in Mexico: population genetics and biogeographic
5. González V (2003) The mosaic structure of the symbiotic plasmid of Rhizobium etli CFN42 and its relation to other symbiotic genome compartments. Genome Biology 4(6):54-56.
6. González V & Dávila G (2006) The partitioned Rhizobium etli genome: genetic and metabolic redundancy in seven interacting replicons. Proceedings of the National Academy of Sciences of the United States of America 103(10):3834-3839.
7. Wang ET, et al. (1999) Rhizobium etli bv. mimosae, a novel biovar isolated from Mimosa affinis. International Journal of Systematic Bacteriology 49 pt 4:1479-1491.
8. Rogel MA, et al. (2014) Genomic basis of symbiovar mimosae in Rhizobium etli. BMC genomics 15(1):1.
9. Howieson JG, Yates RJ, O'Hara GW, Ryder M, & Real D (2005) The interactions of Rhizobium leguminosarum biovar trifolii in nodulation of annual and perennial Trifolium spp.from diverse centres of origin. Australian Journal of Experimental Agriculture 45(3):199-207.
10. Terpolilli J, et al. (2014) Genome sequence of Rhizobium leguminosarum bv trifolii strain WSM1689, the microsymbiont of the one flowered clover Trifolium uniflorum. Standards in Genomic Sciences 9(3):527-539.
11. Reeve W, et al. (2010) Complete genome sequence of Rhizobium leguminosarum bv trifolii strain WSM2304, an effective microsymbiont of the South American clover Trifolium polymorphum. Standards in Genomic Sciences 2(1):66-76.
