# Supplementary material for: A Novel Strategy for Detecting Recent Horizontal Gene Transfer and Its Application to Rhizobium Strains
Source: Front Microbiol. 2018 May 15;9:973. doi: 10.3389/fmicb.2018.00973 (PMC5968381; doi:10.3389/fmicb.2018.00973)
Supplement: Supplementary Table S2 — Highly conserved homologous genes between R. phaseoli N771 and R. etli CFN42. The symbiotic genes, the mobile element proteins, and the repABC operon are respectively highlighted in yellow, green, and blue; the chromosomal genes are in gray. [file Table_2.XLSX]

## Sheet: Sheet1
Cluster iD	Homologous genes	Sequence similarity	Genomic location	Protein annotation
1	[379.140.peg.6424|379.169.peg.5565]	100	Symbiotic Plasmid	Nitrogenase FeMo-cofactor synthesis molybdenum delivery protein NifQ
2	[379.140.peg.6435|379.169.peg.5577]	100	Symbiotic Plasmid	Nodulation protein D (transcriptional regulator, LysR family)
3	[379.140.peg.6438|379.169.peg.5580]	100	Symbiotic Plasmid	Nodulation ABC transporter, NodI
4	[379.140.peg.6396|379.169.peg.5538]	100	Symbiotic Plasmid	Histidinol-phosphate aminotransferase (EC 2.6.1.9)
5	[379.140.peg.6256|379.169.peg.5389]	100	Symbiotic Plasmid	Ribose ABC transport system, permease protein RbsC (TC 3.A.1.2.1)
6	[379.140.peg.6468|379.169.peg.5613]	100	Symbiotic Plasmid	unknown, without homologous in databases
7	[379.140.peg.6437|379.169.peg.5579]	100	Symbiotic Plasmid	ABC-type multidrug transport system, permease component
8	[379.140.peg.6341|379.169.peg.5465]	100	Symbiotic Plasmid	conserved putative protein
9	[379.140.peg.6268|379.169.peg.5394]	100	Symbiotic Plasmid	Methyl-accepting chemotaxis protein I (serine chemoreceptor protein)
10	[379.140.peg.6292|379.169.peg.5415]	100	Symbiotic Plasmid	Ribose ABC transport system, ATP-binding protein RbsA (TC 3.A.1.2.1)
11	[379.140.peg.6278|379.169.peg.5404]	100	Symbiotic Plasmid	3-oxoacyl-[acyl-carrier protein] reductase (EC 1.1.1.100)
12	[379.140.peg.1728|379.169.peg.1676]	100	Chromosome	LSU ribosomal protein L33p @ LSU ribosomal protein L33p, zinc-independent
13	[379.140.peg.1777|379.169.peg.1720]	100	Chromosome	SSU ribosomal protein S19p (S15e)
14	[379.140.peg.1784|379.169.peg.1727]	100	Chromosome	LSU ribosomal protein L24p (L26e)
15	[379.140.peg.6189|379.169.peg.5323]	100	Symbiotic Plasmid	N-acyl homoserine lactone hydrolase
16	[379.140.peg.6191|379.169.peg.5325]	100	Symbiotic Plasmid	Carbon monoxide dehydrogenase medium chain (EC 1.2.99.2)
17	[379.140.peg.3757|379.169.peg.3742]	100	Chromosome	FIG00983556: hypothetical protein
18	[379.140.peg.6275|379.169.peg.5401]	100	Symbiotic Plasmid	N-formylglutamate deformylase (EC 3.5.1.68)
19	[379.140.peg.6291|379.169.peg.5414]	100	Symbiotic Plasmid	sugar ABC transporter, substrate-binding protein
20	[379.140.peg.6294|379.169.peg.5417]	100	Symbiotic Plasmid	Ribose ABC transport system, permease protein RbsC (TC 3.A.1.2.1)
21	[379.140.peg.6393|379.169.peg.5535]	100	Symbiotic Plasmid	NifT protein
22	[379.140.peg.6171|379.169.peg.5313]	100	Symbiotic Plasmid	Universal stress protein UspA and related nucleotide-binding proteins
23	[379.140.peg.453|379.169.peg.492]	100	Chromosome	LSU ribosomal protein L34p
24	[379.140.peg.6206|379.169.peg.5340]	100	Symbiotic Plasmid	Mobile element protein
25	[379.140.peg.6389|379.169.peg.5530]	100	Symbiotic Plasmid	Ferredoxin-like protein
26	[379.140.peg.6484|379.169.peg.5633]	100	Symbiotic Plasmid	Lipid A export ATP-binding/permease protein MsbA
27	[379.140.peg.6251|379.169.peg.5384]	100	Symbiotic Plasmid	hypothetical protein
28	[379.140.peg.6273|379.169.peg.5399]	100	Symbiotic Plasmid	hypothetical protein
29	[379.140.peg.6473|379.169.peg.5626]	100	Symbiotic Plasmid	Nodulation protein D (transcriptional regulator, LysR family)
30	[379.140.peg.6174|379.169.peg.5316]	100	Symbiotic Plasmid	FIG00985037: hypothetical protein
31	[379.140.peg.6192|379.169.peg.5326]	100	Symbiotic Plasmid	hypothetical protein
32	[379.140.peg.6193|379.169.peg.5327]	100	Symbiotic Plasmid	hypothetical protein
33	[379.140.peg.6195|379.169.peg.5329]	100	Symbiotic Plasmid	hypothetical protein
34	[379.140.peg.6208|379.169.peg.5342]	100	Symbiotic Plasmid	hypothetical protein
35	[379.140.peg.6229|379.169.peg.5361]	100	Symbiotic Plasmid	hypothetical protein
36	[379.140.peg.6230|379.169.peg.5362]	100	Symbiotic Plasmid	hypothetical protein
37	[379.140.peg.6231|379.169.peg.5363]	100	Symbiotic Plasmid	hypothetical protein
38	[379.140.peg.6283|379.169.peg.5409]	100	Symbiotic Plasmid	hypothetical protein
39	[379.140.peg.6319|379.169.peg.5443]	100	Symbiotic Plasmid	hypothetical protein
40	[379.140.peg.6327|379.169.peg.5451]	100	Symbiotic Plasmid	hypothetical protein
41	[379.140.peg.6417|379.169.peg.5561]	100	Symbiotic Plasmid	cytochrome P450-family protein
42	[379.140.peg.6436|379.169.peg.5578]	100	Symbiotic Plasmid	hypothetical protein
43	[379.140.peg.6490|379.169.peg.5638]	100	Symbiotic Plasmid	hypothetical protein
44	[379.140.peg.6491|379.169.peg.5639]	100	Symbiotic Plasmid	hypothetical protein
45	[379.140.peg.6405|379.169.peg.5548]	100	Symbiotic Plasmid	Mobile element protein
46	[379.140.peg.6378|379.169.peg.5519]	100	Symbiotic Plasmid	hypothetical protein
47	[379.140.peg.6457|379.169.peg.5600]	100	Symbiotic Plasmid	4Fe-4S ferredoxin, nitrogenase-associated
48	[379.140.peg.6234|379.169.peg.5366]	100	Symbiotic Plasmid	hypothetical protein
49	[379.140.peg.6235|379.169.peg.5367]	100	Symbiotic Plasmid	hypothetical protein
50	[379.140.peg.6379|379.169.peg.5520]	100	Symbiotic Plasmid	hypothetical protein
51	[379.140.peg.6409|379.169.peg.5552]	100	Symbiotic Plasmid	hypothetical protein
52	[379.140.peg.6440|379.169.peg.5582]	100	Symbiotic Plasmid	N-methyl transferase nodS
53	[379.140.peg.6499|379.169.peg.5645]	100	Symbiotic Plasmid	hypothetical protein
54	[379.140.peg.6297|379.169.peg.5421]	100	Symbiotic Plasmid	hypothetical protein
55	[379.140.peg.6170|379.169.peg.5312]	100	Symbiotic Plasmid	Lead, cadmium, zinc and mercury transporting ATPase (EC 3.6.3.3) (EC 3.6.3.5); Copper-translocating P-type ATPase (EC 3.6.3.4)
56	[379.140.peg.6398|379.169.peg.5540]	100	Symbiotic Plasmid	Predicted transcriptional regulators
57	[379.140.peg.6258|379.169.peg.5391]	100	Symbiotic Plasmid	Retron-type RNA-directed DNA polymerase (EC 2.7.7.49)
58	[379.140.peg.6467|379.169.peg.5612]	100	Symbiotic Plasmid	hypothetical protein
59	[379.140.peg.6471|379.169.peg.5624]	100	Symbiotic Plasmid	Methionyl-tRNA synthetase-related protein
60	[379.140.peg.6403|379.169.peg.5546]	100	Symbiotic Plasmid	Mobile element protein
61	[379.140.peg.6408|379.169.peg.5551]	100	Symbiotic Plasmid	hypothetical protein
62	[379.140.peg.6429|379.169.peg.5569]	100	Symbiotic Plasmid	hypothetical protein
63	[379.140.peg.6431|379.169.peg.5572]	100	Symbiotic Plasmid	Nodulation protein nolO (EC 2.1.3.-)
64	[379.140.peg.6237|379.169.peg.5369]	100	Symbiotic Plasmid	orf; Unknown function
65	[379.140.peg.6242|379.169.peg.5373]	100	Symbiotic Plasmid	tyrosinase
66	[379.140.peg.6454|379.169.peg.5597]	100	Symbiotic Plasmid	NAD(P) transhydrogenase alpha subunit (EC 1.6.1.2)
67	[379.140.peg.6175|379.169.peg.5317]	100	Symbiotic Plasmid	hypothetical protein
68	[379.140.peg.6434|379.169.peg.5576]	100	Symbiotic Plasmid	transposase
69	[379.140.peg.6478|379.169.peg.5629]	100	Symbiotic Plasmid	unknown, without homologous in databases
70	[379.140.peg.6259|379.169.peg.5392]	100	Symbiotic Plasmid	Transposase and inactivated derivatives
71	[379.140.peg.6487|379.169.peg.5635]	100	Symbiotic Plasmid	Nodulation protein nolL
72	[379.140.peg.6346|379.169.peg.5470]	100	Symbiotic Plasmid	hypothetical protein
73	[379.140.peg.6322|379.169.peg.5446]	100	Symbiotic Plasmid	FIG00985533: hypothetical protein
74	[379.140.peg.6432|379.169.peg.5574]	100	Symbiotic Plasmid	Mobile element protein
75	[379.140.peg.4941|379.169.peg.4755]	100	Other Plasmids	hypothetical protein
76	[379.140.peg.6390|379.169.peg.5531]	99.9	Symbiotic Plasmid	Nitrogenase (molybdenum-iron)-specific transcriptional regulator NifA
77	[379.140.peg.6414|379.169.peg.5558]	99.9	Symbiotic Plasmid	PROBABLE SHORT-CHAIN TYPE DEHYDROGENASE/REDUCTASE
78	[379.140.peg.6388|379.169.peg.5529]	99.9	Symbiotic Plasmid	Probable electron transfer flavoprotein-quinone oxidoreductase FixC (EC 1.5.5.-)
79	[379.140.peg.6415|379.169.peg.5559]	99.9	Symbiotic Plasmid	putative cytochrome P450 hydroxylase
80	[379.140.peg.6386|379.169.peg.5527]	99.9	Symbiotic Plasmid	Electron transfer flavoprotein, beta subunit
81	[379.140.peg.6387|379.169.peg.5528]	99.9	Symbiotic Plasmid	Electron transfer flavoprotein, alpha subunit
82	[379.140.peg.6255|379.169.peg.5388]	99.9	Symbiotic Plasmid	Ribose ABC transport system, permease protein RbsC (TC 3.A.1.2.1)
83	[379.140.peg.6501|379.169.peg.5648]	99.9	Symbiotic Plasmid	Plasmid replication protein RepB
84	[379.140.peg.6412|379.169.peg.5555]	99.9	Symbiotic Plasmid	blr2149; hypothetical protein
85	[379.140.peg.6413|379.169.peg.5557]	99.9	Symbiotic Plasmid	cytochrome P450
86	[379.140.peg.6391|379.169.peg.5532]	99.9	Symbiotic Plasmid	Nitrogenase FeMo-cofactor synthesis FeS core scaffold and assembly protein NifB
87	[379.140.peg.6441|379.169.peg.5583]	99.9	Symbiotic Plasmid	Nodulation protein C
88	[379.140.peg.6178|379.169.peg.5319]	99.9	Symbiotic Plasmid	putative protease
89	[379.140.peg.6203|379.169.peg.5337]	99.9	Symbiotic Plasmid	Mobile element protein
90	[379.140.peg.6286|379.169.peg.5412]	99.9	Symbiotic Plasmid	3,4-dihydroxy-2-butanone 4-phosphate synthase (EC 4.1.99.12) / GTP cyclohydrolase II (EC 3.5.4.25)
91	[379.140.peg.6489|379.169.peg.5637]	99.9	Symbiotic Plasmid	Radical SAM domain heme biosynthesis protein
92	[379.140.peg.6179|379.169.peg.5320]	99.9	Symbiotic Plasmid	FIG00985656: hypothetical protein
93	[379.140.peg.6239|379.169.peg.5371]	99.9	Symbiotic Plasmid	COG0503: Adenine/guanine phosphoribosyltransferases and related PRPP-binding proteins
94	[379.140.peg.6382|379.169.peg.5522]	99.8	Symbiotic Plasmid	TsaC protein (YrdC domain) required for threonylcarbamoyladenosine t(6)A37 modification in tRNA
95	[379.140.peg.6416|379.169.peg.5560]	99.8	Symbiotic Plasmid	cytochrome P-450
96	[379.140.peg.6385|379.169.peg.5525]	99.8	Symbiotic Plasmid	Cysteine desulfurase (EC 2.8.1.7), NifS subfamily
97	[379.140.peg.6272|379.169.peg.5398]	99.8	Symbiotic Plasmid	Alcohol dehydrogenase (EC 1.1.1.1)
98	[379.140.peg.6249|379.169.peg.5382]	99.8	Symbiotic Plasmid	2-hydroxy-3-oxopropionate reductase (EC 1.1.1.60)
99	[379.140.peg.6498|379.169.peg.5643]	99.8	Symbiotic Plasmid	2,3-butanediol dehydrogenase, R-alcohol forming, (R)- and (S)-acetoin-specific (EC 1.1.1.4)
100	[379.140.peg.6228|379.169.peg.5360]	99.8	Symbiotic Plasmid	Flagellar biosynthesis protein FlhA
101	[379.140.peg.6500|379.169.peg.5647]	99.8	Symbiotic Plasmid	Plasmid replication protein RepA
102	[379.140.peg.6202|379.169.peg.5335]	99.8	Symbiotic Plasmid	Transcriptional regulator, LysR family
103	[379.140.peg.6201|379.169.peg.5334]	99.8	Symbiotic Plasmid	D-beta-hydroxybutyrate dehydrogenase (EC 1.1.1.30)
104	[379.140.peg.6243|379.169.peg.5374]	99.8	Symbiotic Plasmid	hypothetical protein
105	[379.140.peg.6321|379.169.peg.5445]	99.8	Symbiotic Plasmid	FIG00985533: hypothetical protein
106	[379.140.peg.6252|379.169.peg.5385]	99.7	Symbiotic Plasmid	2-hydroxy-6-oxo-6-phenylhexa-2,4-dienoate hydrolase (EC 3.7.1.-)
107	[379.140.peg.6194|379.169.peg.5328]	99.7	Symbiotic Plasmid	putative insertion sequence transposase protein
108	[379.140.peg.6215|379.169.peg.5347]	99.7	Symbiotic Plasmid	FIG00986910: hypothetical protein
109	[379.140.peg.6219|379.169.peg.5351]	99.7	Symbiotic Plasmid	unknown, without homologous in databases
110	[379.140.peg.4320|379.169.peg.4320]	99.6	Chromosome	LSU ribosomal protein L27p
111	[379.140.peg.6159|379.169.peg.5248]	99.6	Symbiotic Plasmid	Mobile element protein
112	[379.140.peg.6254|379.169.peg.5387]	99.6	Symbiotic Plasmid	Ribose ABC transport system, ATP-binding protein RbsA (TC 3.A.1.2.1)
113	[379.140.peg.6317|379.169.peg.5441]	99.6	Symbiotic Plasmid	Excisionase domain protein
114	[379.140.peg.6190|379.169.peg.5324]	99.6	Symbiotic Plasmid	Carbon monoxide dehydrogenase small chain (EC 1.2.99.2)
115	[379.140.peg.6205|379.169.peg.5339]	99.6	Symbiotic Plasmid	Mobile element protein
116	[379.140.peg.6173|379.169.peg.5315]	99.6	Symbiotic Plasmid	hypothetical protein
117	[379.140.peg.6216|379.169.peg.5348]	99.6	Symbiotic Plasmid	FIG00985083: hypothetical protein
118	[379.140.peg.6220|379.169.peg.5352]	99.6	Symbiotic Plasmid	Type III secretion cytoplasmic protein (YscL)
119	[379.140.peg.6337|379.169.peg.5461]	99.6	Symbiotic Plasmid	Transcriptional regulator, AraC family
120	[379.140.peg.6456|379.169.peg.5599]	99.6	Symbiotic Plasmid	hypothetical protein
121	[379.140.peg.6439|379.169.peg.5581]	99.6	Symbiotic Plasmid	Nodulation protein U (EC 2.1.3.-)
122	[379.140.peg.6458|379.169.peg.5601]	99.5	Symbiotic Plasmid	Nitrogen fixation
123	[379.140.peg.6433|379.169.peg.5575]	99.5	Symbiotic Plasmid	Mobile element protein
124	[379.140.peg.6356|379.169.peg.5504]	99.5	Symbiotic Plasmid	Pyruvate carboxylase (EC 6.4.1.1)
125	[379.140.peg.6223|379.169.peg.5355]	99.5	Symbiotic Plasmid	Flagellar biosynthesis protein FliP
126	[379.140.peg.6157|379.169.peg.5246]	99.5	Symbiotic Plasmid	Mobile element protein
127	[379.140.peg.6218|379.169.peg.5350]	99.5	Symbiotic Plasmid	Type III secretion bridge between inner and outermembrane lipoprotein (YscJ,HrcJ,EscJ, PscJ)
128	[379.140.peg.6232|379.169.peg.5364]	99.5	Symbiotic Plasmid	hypothetical protein
129	[379.140.peg.6357|379.169.peg.5505]	99.5	Symbiotic Plasmid	Carbonic anhydrase (EC 4.2.1.1)
130	[379.140.peg.6245|379.169.peg.5377]	99.5	Symbiotic Plasmid	Poly(3-hydroxyalkanoate) synthetase
131	[379.140.peg.6384|379.169.peg.5524]	99.4	Symbiotic Plasmid	probable iron binding protein from the HesB_IscA_SufA family in Nif operon
132	[379.140.peg.6400|379.169.peg.5542]	99.4	Symbiotic Plasmid	hypothetical protein
133	[379.140.peg.1783|379.169.peg.1726]	99.2	Chromosome	LSU ribosomal protein L14p (L23e)
134	[379.140.peg.1787|379.169.peg.1730]	99.2	Chromosome	SSU ribosomal protein S8p (S15Ae)
135	[379.140.peg.3921|379.169.peg.3911]	99.2	Chromosome	Various polyols ABC transporter, permease component 2
136	[379.140.peg.3761|379.169.peg.3746]	99.2	Chromosome	LSU ribosomal protein L36p
137	[379.140.peg.6246|379.169.peg.5378]	99.2	Symbiotic Plasmid	putative DNA binding protein
138	[379.140.peg.6404|379.169.peg.5547]	99.2	Symbiotic Plasmid	hypothetical protein
139	[379.140.peg.6244|379.169.peg.5375]	99.2	Symbiotic Plasmid	hypothetical protein
140	[379.140.peg.753|379.169.peg.798]	99.1	Chromosome	Dipeptide-binding ABC transporter, periplasmic substrate-binding component (TC 3.A.1.5.2)
141	[379.140.peg.6427|379.169.peg.5567]	99.1	Symbiotic Plasmid	Nitrogenase (molybdenum-iron) alpha chain (EC 1.18.6.1)
142	[379.140.peg.6325|379.169.peg.5449]	99.1	Symbiotic Plasmid	hypothetical protein
143	[379.140.peg.6336|379.169.peg.5460]	99.1	Symbiotic Plasmid	hypothetical protein
144	[379.140.peg.1780|379.169.peg.1723]	99	Chromosome	LSU ribosomal protein L16p (L10e)
145	[379.140.peg.1781|379.169.peg.1724]	99	Chromosome	LSU ribosomal protein L29p (L35e)
146	[379.140.peg.1786|379.169.peg.1729]	99	Chromosome	SSU ribosomal protein S14p (S29e) @ SSU ribosomal protein S14p (S29e), zinc-independent
147	[379.140.peg.4976|379.169.peg.4802]	99	Other Plasmids	Allophanate hydrolase 2 subunit 1 (EC 3.5.1.54)
148	[379.140.peg.6225|379.169.peg.5357]	99	Symbiotic Plasmid	Type III secretion inner membrane protein (YscT,HrcT,SpaR,EscT,EpaR1,homologous to flagellar export components)
149	[379.140.peg.6227|379.169.peg.5359]	99	Symbiotic Plasmid	Secreted pectate lyase HrpW
150	[379.140.peg.6451|379.169.peg.5593]	99	Symbiotic Plasmid	transcriptional regulator, Crp/Fnr family
151	[379.140.peg.2261|379.169.peg.2232]	98.9	Chromosome	FIG00985329: hypothetical protein
152	[379.140.peg.3979|379.169.peg.3602]	98.9	Chromosome	NADH ubiquinone oxidoreductase chain A (EC 1.6.5.3)
153	[379.140.peg.4799|379.169.peg.4516]	98.9	Other Plasmids	Predicted regulator PutR for proline utilization, GntR family
154	[379.140.peg.4798|379.169.peg.4515]	98.9	Other Plasmids	Hydroxyacylglutathione hydrolase (EC 3.1.2.6)
155	[379.140.peg.751|379.169.peg.797]	98.8	Chromosome	Iron-responsive repressor RirA
156	[379.140.peg.1095|379.169.peg.1121]	98.8	Chromosome	Bll4801 protein
157	[379.140.peg.6200|379.169.peg.5333]	98.8	Symbiotic Plasmid	probable oxidoreductase protein
158	[379.140.peg.1772|379.169.peg.1715]	98.7	Chromosome	SSU ribosomal protein S10p (S20e)
159	[379.140.peg.1778|379.169.peg.1721]	98.7	Chromosome	LSU ribosomal protein L22p (L17e)
160	[379.140.peg.1785|379.169.peg.1728]	98.7	Chromosome	LSU ribosomal protein L5p (L11e)
161	[379.140.peg.755|379.169.peg.800]	98.7	Chromosome	Dipeptide transport system permease protein DppC (TC 3.A.1.5.2)
162	[379.140.peg.4635|379.169.peg.5981]	98.7	Other Plasmids	Transcriptional regulator, GntR family
163	[379.140.peg.730|379.169.peg.779]	98.7	Chromosome	FIG00984811: hypothetical protein
164	[379.140.peg.891|379.169.peg.921]	98.7	Chromosome	ATP synthase F0 sector subunit c
165	[379.140.peg.4721|379.169.peg.5872]	98.7	Other Plasmids	binding-protein-dependent transport systems inner membrane component
166	[379.140.peg.6392|379.169.peg.5534]	98.7	Symbiotic Plasmid	NifZ protein
167	[379.140.peg.5294|379.169.peg.5036]	98.6	Other Plasmids	ATP-dependent DNA ligase (EC 6.5.1.1) clustered with Ku protein, LigD
168	[379.140.peg.4722|379.169.peg.5871]	98.6	Other Plasmids	extracellular solute-binding protein, family 1
169	[379.140.peg.114|379.169.peg.150]	98.5	Chromosome	SSU ribosomal protein S15p (S13e)
170	[379.140.peg.4975|379.169.peg.4801]	98.5	Other Plasmids	Allophanate hydrolase 2 subunit 2 (EC 3.5.1.54)
171	[379.140.peg.6180|379.169.peg.5321]	98.5	Symbiotic Plasmid	Two-component oxygen-sensor histidine kinase FixL
172	[379.140.peg.6502|379.169.peg.5649]	98.5	Symbiotic Plasmid	Plasmid replication protein RepC
