# Supplementary material for: A Novel Strategy for Detecting Recent Horizontal Gene Transfer and Its Application to Rhizobium Strains
Source: Front Microbiol. 2018 May 15;9:973. doi: 10.3389/fmicb.2018.00973 (PMC5968381; doi:10.3389/fmicb.2018.00973)
Supplement: Supplementary Table S3 — Highly conserved homologous genes between R. phaseoli N771 and R. etli Mim1. The chromosomal genes are shown in gray. [file Table_3.XLSX]

## Sheet: Sheet1
Cluster id	Homologous genes	Sequence Similarity	Genomic location	Protein annotation
1	[379.125.peg.1689|379.169.peg.1676]	100	Chromosome	LSU ribosomal protein L33p @ LSU ribosomal protein L33p, zinc-independent
2	[379.125.peg.456|379.169.peg.492]	100	Chromosome	LSU ribosomal protein L34p
3	[379.125.peg.3653|379.169.peg.3742]	100	Chromosome	FIG00983556: hypothetical protein
4	[379.125.peg.1743|379.169.peg.1727]	100	Chromosome	LSU ribosomal protein L24p (L26e)
5	[379.125.peg.1736|379.169.peg.1720]	100	Chromosome	SSU ribosomal protein S19p (S15e)
6	[379.125.peg.6905|379.169.peg.6406]	99.7	Other Plasmids	Ribose ABC transport system, permease protein RbsC (TC 3.A.1.2.1)
7	[379.125.peg.6906|379.169.peg.6407]	99.6	Other Plasmids	Sialic acid utilization regulator, RpiR family
8	[379.125.peg.4238|379.169.peg.4320]	99.6	Chromosome	LSU ribosomal protein L27p
9	[379.125.peg.6910|379.169.peg.6411]	99.5	Other Plasmids	hypothetical protein
10	[379.125.peg.1742|379.169.peg.1726]	99.2	Chromosome	LSU ribosomal protein L14p (L23e)
11	[379.125.peg.3657|379.169.peg.3746]	99.2	Chromosome	LSU ribosomal protein L36p
12	[379.125.peg.3817|379.169.peg.3911]	99.2	Other Plasmids	Various polyols ABC transporter, permease component 2
13	[379.125.peg.5402|379.169.peg.5160]	99.1	Other Plasmids	hypothetical protein
14	[379.125.peg.1739|379.169.peg.1723]	99	Chromosome	LSU ribosomal protein L16p (L10e)
15	[379.125.peg.1746|379.169.peg.1730]	99	Chromosome	SSU ribosomal protein S8p (S15Ae)
16	[379.125.peg.1745|379.169.peg.1729]	99	Chromosome	SSU ribosomal protein S14p (S29e) @ SSU ribosomal protein S14p (S29e), zinc-independent
17	[379.125.peg.3875|379.169.peg.3602]	98.9	Chromosome	NADH ubiquinone oxidoreductase chain A (EC 1.6.5.3)
18	[379.125.peg.6273|379.169.peg.4689]	98.9	Other Plasmids	Copper-containing nitrite reductase (EC 1.7.2.1)
19	[379.125.peg.2162|379.169.peg.2232]	98.9	Other Plasmids	FIG00985329: hypothetical protein
20	[379.125.peg.1744|379.169.peg.1728]	98.9	Chromosome	LSU ribosomal protein L5p (L11e)
21	[379.125.peg.6907|379.169.peg.6408]	98.9	Other Plasmids	Ribokinase (EC 2.7.1.15)
22	[379.125.peg.6904|379.169.peg.6405]	98.7	Other Plasmids	Ribose ABC transport system, ATP-binding protein RbsA (TC 3.A.1.2.1)
23	[379.125.peg.4429|379.169.peg.5872]	98.7	Other Plasmids	binding-protein-dependent transport systems inner membrane component
24	[379.125.peg.898|379.169.peg.921]	98.7	Other Plasmids	ATP synthase F0 sector subunit c
25	[379.125.peg.730|379.169.peg.779]	98.7	Chromosome	FIG00984811: hypothetical protein
26	[379.125.peg.1731|379.169.peg.1715]	98.7	Chromosome	SSU ribosomal protein S10p (S20e)
27	[379.125.peg.4430|379.169.peg.5871]	98.6	Other Plasmids	extracellular solute-binding protein, family 1
28	[379.125.peg.5403|379.169.peg.5161]	98.5	Other Plasmids	Bona fide RidA/YjgF/TdcF/RutC subgroup
29	[379.125.peg.1737|379.169.peg.1721]	98.5	Chromosome	LSU ribosomal protein L22p (L17e)
30	[379.125.peg.5257|379.169.peg.5036]	98.5	Other Plasmids	ATP-dependent DNA ligase (EC 6.5.1.1) clustered with Ku protein, LigD
