# Supplementary material for: A Novel Strategy for Detecting Recent Horizontal Gene Transfer and Its Application to Rhizobium Strains
Source: Front Microbiol. 2018 May 15;9:973. doi: 10.3389/fmicb.2018.00973 (PMC5968381; doi:10.3389/fmicb.2018.00973)
Supplement: Supplementary Table S4 — Comparison of the fitting precision of three candidate reference distributions, Weibull, gamma and lognormal at the HCI (from 98.5 to 100%). [file Table_4.XLSX]

## Sheet: Sheet1
Highly conserved interval (HCI)	Theoretical distribution	Real number	Estimated number	Error number (Abs)
[98.5, 100]	gamma	27	54	27
	lognormal	27	57	30
	Weibull	27	26	1
