# Supplementary material for: A Novel Strategy for Detecting Recent Horizontal Gene Transfer and Its Application to Rhizobium Strains
Source: Front Microbiol. 2018 May 15;9:973. doi: 10.3389/fmicb.2018.00973 (PMC5968381; doi:10.3389/fmicb.2018.00973)
Supplement: Supplementary Table S5 — Pairwise comparisons of average nucleotide identity among the 10 Rhizobium strains. Strains with ANI values less than 95% are suitable for the recent HGT detection. [file Table_5.XLSX]

## Sheet: Sheet1
	Rhizobium leguminosarum bv. trifolii WSM1689	Rhizobium leguminosarum bv. trifolii WSM1325	Rhizobium etli Mim1	Rhizobium etli IE4803	Rhizobium etli IE4771	Rhizobium etli CFN42	Rhizobium sp. N741	Rhizobium phaseoli N771	Rhizobium sp. N324	Rhizobium leguminosarum bv. trifolii WSM2304
Rhizobium leguminosarum bv. trifolii WSM1689	1
Rhizobium leguminosarum bv. trifolii WSM1325	0.935455	1
Rhizobium etli Mim1	0.878489	0.878261	1
Rhizobium etli IE4803	0.883292	0.882884	0.896979	1
Rhizobium etli IE4771	0.883199	0.882771	0.897832	0.976425	1
Rhizobium etli CFN42	0.878692	0.878198	0.986043	0.902257	0.89737	1
Rhizobium sp. N741	0.880449	0.879854	0.92742	0.899187	0.893249	0.931622	1
Rhizobium phaseoli N771	0.881458	0.881221	0.899305	0.922242	0.91848	0.905577	0.905481	1
Rhizobium sp. N324	0.891563	0.892016	0.884649	0.899428	0.892063	0.892034	0.893008	0.902038	1
Rhizobium leguminosarum bv. trifolii WSM2304	0.891968	0.89263	0.883075	0.889519	0.889578	0.883666	0.884321	0.889604	0.918309	1
