# Supplementary material for: A Novel Strategy for Detecting Recent Horizontal Gene Transfer and Its Application to Rhizobium Strains
Source: Front Microbiol. 2018 May 15;9:973. doi: 10.3389/fmicb.2018.00973 (PMC5968381; doi:10.3389/fmicb.2018.00973)
Supplement: Supplementary Table S6 — All predicted numbers of recently transferred genes between the 36 Rhizobium species pairs. The results >20 were considered prominent and these are shown in gray. [file Table_6.XLSX]

## Sheet: Sheet1
Strain pairs	Number of the recent HGT genes
Rhizobium etli CFN42 ~ Rhizobium phaseoli N771	142
Rhizobium sp. N741 ~ Rhizobium phaseoli N771	133
Rhizobium sp. N324 ~ Rhizobium phaseoli N771	119
Rhizobium sp. N324 ~ Rhizobium sp. N741	112
Rhizobium etli CFN42 ~ Rhizobium sp. N741	107
Rhizobium etli CFN42 ~ Rhizobium sp. N324	103
Rhizobium etli IE4803 ~ Rhizobium sp. N741	94
Rhizobium etli IE4803 ~ Rhizobium sp. N324	91
Rhizobium etli IE4803 ~ Rhizobium phaseoli N771	87
Rhizobium etli IE4803 ~ Rhizobium etli CFN42	77
Rhizobium sp. N324 ~ Rhizobium leguminosarum bv. trifolii WSM2304	20
Rhizobium etli IE4771 ~ Rhizobium phaseoli N771	20
Rhizobium leguminosarum bv. trifolii WSM1325 ~ Rhizobium leguminosarum bv. trifolii WSM1689	18
Rhizobium leguminosarum bv. trifolii WSM1325 ~ Rhizobium leguminosarum bv. trifolii WSM2304	10
Rhizobium etli Mim1 ~ Rhizobium sp. N741	10
Rhizobium etli IE4803 ~ Rhizobium leguminosarum bv. trifolii WSM2304	9
Rhizobium etli IE4771 ~ Rhizobium etli Mim1	8
Rhizobium etli IE4771 ~ Rhizobium leguminosarum bv. trifolii WSM2304	7
Rhizobium leguminosarum bv. trifolii WSM1689 ~ Rhizobium leguminosarum bv. trifolii WSM2304	6
Rhizobium phaseoli N771 ~ Rhizobium leguminosarum bv. trifolii WSM2304	6
Rhizobium etli IE4771 ~ Rhizobium sp. N324	6
Rhizobium etli IE4803 ~ Rhizobium etli Mim1	5
Rhizobium etli IE4771 ~ Rhizobium sp. N741	5
Rhizobium sp. N324 ~ Rhizobium leguminosarum bv. trifolii WSM1689	4
Rhizobium etli Mim1 ~ Rhizobium leguminosarum bv. trifolii WSM2304	4
Rhizobium etli CFN42 ~ Rhizobium leguminosarum bv. trifolii WSM2304	4
Rhizobium phaseoli N771 ~ Rhizobium leguminosarum bv. trifolii WSM1689	3
Rhizobium sp. N741 ~ Rhizobium leguminosarum bv. trifolii WSM2304	3
Rhizobium sp. N324 ~ Rhizobium leguminosarum bv. trifolii WSM1325	3
Rhizobium etli IE4803 ~ Rhizobium leguminosarum bv. trifolii WSM1325	3
Rhizobium etli Mim1 ~ Rhizobium phaseoli N771	2
Rhizobium etli IE4803 ~ Rhizobium leguminosarum bv. trifolii WSM1689	2
Rhizobium etli IE4771 ~ Rhizobium etli CFN42	2
Rhizobium phaseoli N771 ~ Rhizobium leguminosarum bv. trifolii WSM1325	1
Rhizobium sp. N741 ~ Rhizobium leguminosarum bv. trifolii WSM1689	1
Rhizobium etli Mim1 ~ Rhizobium sp. N324	1
Rhizobium sp. N741 ~ Rhizobium leguminosarum bv. trifolii WSM1325	0
Rhizobium etli Mim1 ~ Rhizobium leguminosarum bv. trifolii WSM1689	0
Rhizobium etli Mim1 ~ Rhizobium leguminosarum bv. trifolii WSM1325	0
Rhizobium etli IE4771 ~ Rhizobium leguminosarum bv. trifolii WSM1689	0
Rhizobium etli IE4771 ~ Rhizobium leguminosarum bv. trifolii WSM1325	0
Rhizobium etli CFN42 ~ Rhizobium leguminosarum bv. trifolii WSM1689	0
Rhizobium etli CFN42 ~ Rhizobium leguminosarum bv. trifolii WSM1325	0
