# Supplementary material for: A Novel Strategy for Detecting Recent Horizontal Gene Transfer and Its Application to Rhizobium Strains
Source: Front Microbiol. 2018 May 15;9:973. doi: 10.3389/fmicb.2018.00973 (PMC5968381; doi:10.3389/fmicb.2018.00973)
Supplement: Supplementary Table S7 — All inferred HGT events from RANGER-DTL by using two different transfer costs of 0.5, 1, respectively. [file Table_7.XLSX]

## Sheet: Sheet1
Species tree: (((Rhizobium leguminosarum bv. trifolii WSM1325,Rhizobium leguminosarum bv. trifolii WSM1689)n3,(Rhizobium sp. N324,Rhizobium leguminosarum bv. trifolii WSM2304)n4)n2,((Rhizobium sp. N741,(Rhizobium etli Mim1,Rhizobium etli CFN42)n7)n6,(Rhizobium phaseoli N771,(Rhizobium etli IE4771,Rhizobium etli IE4803)n9)n8)n5)n1;
RANGER-DTL results
gene	from	to	transfer cost
fixC	n3	Rhizobium leguminosarum bv. trifolii WSM2304	0.5
fixC	Rhizobium sp. N741	Rhizobium phaseoli N771	0.5
fixC	Rhizobium sp. N741	Rhizobium etli CFN42	0.5
fixC	Rhizobium sp. N741	Rhizobium sp. N324	0.5
fixC	Rhizobium sp. N741	Rhizobium etli IE4803	0.5
fixC	Rhizobium etli IE4771	Rhizobium etli Mim1	0.5
fixC	Rhizobium sp. N741	Rhizobium etli IE4771	0.5
fixC	n3	Rhizobium sp. N741	0.5
repB	Rhizobium sp. N741	Rhizobium sp. N324	0.5
repB	Rhizobium sp. N741	Rhizobium etli CFN42	0.5
repB	Rhizobium sp. N741	Rhizobium phaseoli N771	0.5
repB	Rhizobium sp. N741	Rhizobium etli IE4803	0.5
repB	Rhizobium sp. N741	Rhizobium etli IE4771	0.5
repB	Rhizobium leguminosarum bv. trifolii WSM1689	Rhizobium sp. N741	0.5
repB	Rhizobium leguminosarum bv. trifolii WSM1325	Rhizobium leguminosarum bv. trifolii WSM2304	0.5
repB	n3	Rhizobium etli Mim1	0.5
fixC	Rhizobium phaseoli N771	Rhizobium sp. N741	1
fixC	Rhizobium phaseoli N771	Rhizobium sp. N324	1
fixC	Rhizobium phaseoli N771	Rhizobium etli CFN42
fixC	Rhizobium etli IE4771	Rhizobium etli Mim1	1
fixC	Rhizobium etli IE4771	n2	1
repB	Rhizobium sp. N741	Rhizobium sp. N324	1
repB	Rhizobium leguminosarum bv. trifolii WSM1325	Rhizobium leguminosarum bv. trifolii WSM2304	1
repB	Rhizobium etli IE4771	Rhizobium sp. N324	1
repB	Rhizobium leguminosarum bv. trifolii WSM1325	Rhizobium etli Mim1	1
