# Supplementary material for: A Novel Strategy for Detecting Recent Horizontal Gene Transfer and Its Application to Rhizobium Strains
Source: Front Microbiol. 2018 May 15;9:973. doi: 10.3389/fmicb.2018.00973 (PMC5968381; doi:10.3389/fmicb.2018.00973)
Supplement: Supplementary Table S8 — (A) Highly conserved homologs between two cheese-associated bacteria, Brevibacterium antiquum CNRZ918 and Corynebacterium casei LMG S-19264; (B) The reference recent HGT genes cluster between two species. [file Table_8.XLSX]

## Sheet: A
Highly conserved homologs between Brevibacterium antiquum CNRZ918 and Corynebacterium casei LMG S-19264
cluster id	homologs	similarity	Corynebacterium casei genes	Brevibacterium antiquum genes
1	CCASEI_RS11730 | BN266_02440	100	membrane protein	putative integral membrane protein
2	CCASEI_RS11735 | BN266_02445	100	hypothetical protein	hypothetical protein
3	CCASEI_RS11740 | BN266_02450	100	ATP-binding protein	ATP-binding protein
4	CCASEI_RS11750 | BN266_02460	100	molybdopterin biosynthesis protein MoeB	COG0476: Dinucleotide-utilizing enzymes involved in molybdopterin and thiamine biosynthesis family 2
5	CCASEI_RS11460 | BN266_00820	100	DEAD/DEAH box helicase	hypothetical protein
6	CCASEI_RS11465 | BN266_00825	100	hypothetical protein	hypothetical protein
7	CCASEI_RS11485 | BN266_00835	100	hypothetical protein	Lipid A export ATP-binding/permease protein MsbA
8	CCASEI_RS11490 | BN266_00840	100	hypothetical protein	Lanthionine biosynthesis protein LanL
9	CCASEI_RS11495 | BN266_00850	100	ABC transporter	Cell division transporter, ATP-binding protein FtsE (TC 3.A.5.1.1)
10	CCASEI_RS11500 | BN266_00855	100	ABC transporter permease	ABC transporter, permease protein
11	CCASEI_RS11505 | BN266_00860	100	protease II	protease II
12	CCASEI_RS14515 | BN266_00865	100	NAD-dependent epimerase/dehydratase family protein, 3-beta hydroxysteroid dehydrogenase/isomerase family protein	UDP-glucose 4-epimerase
13	CCASEI_RS11525 | BN266_00880	100	serine/threonine protein kinase	Lanthionine biosynthesis protein LanL
14	CCASEI_RS11535 | BN266_00895	100	hypothetical protein	COG0389: Nucleotidyltransferase/DNA polymerase involved in DNA repair
15	CCASEI_RS11545 | BN266_00905	100	hypothetical protein	hypothetical protein
16	CCASEI_RS11760 | BN266_12160	100	hypothetical protein	hypothetical protein
17	CCASEI_RS11815 | BN266_12560	100	single-stranded DNA-binding protein	single-strand binding protein/Primosomal replication protein n
18	CCASEI_RS11810 | BN266_12565	100	helicase	putative Helicase
19	CCASEI_RS11805 | BN266_12570	100	hypothetical protein	hypothetical protein
20	CCASEI_RS11720 | BN266_13890	100	membrane protein	hypothetical protein
21	CCASEI_RS11715 | BN266_13895	100	membrane protein	hypothetical protein
22	CCASEI_RS11705 | BN266_13905	100	transcriptional regulator, HxlR family protein	Transcriptional regulator, HxlR family
23	CCASEI_RS11700 | BN266_13910	100	hypothetical protein	TesB-like acyl-CoA thioesterase 5
24	CCASEI_RS11695 | BN266_13915	100	isochorismatase	Isochorismatase
25	CCASEI_RS11685 | BN266_13925	100	metalloendopeptidase	hypothetical protein
26	CCASEI_RS11680 | BN266_13930	100	hypothetical protein	hypothetical protein
27	CCASEI_RS11675 | BN266_13935	100	chromosome partitioning protein ParB	Chromosome (plasmid) partitioning protein ParB
28	CCASEI_RS11670 | BN266_13940	100	hypothetical protein	hypothetical protein
29	CCASEI_RS14530 | BN266_13945	100	hypothetical protein	hypothetical protein
30	CCASEI_RS11645 | BN266_13965	100	UDP-N-acetyl glucosamine 2-epimerase	UDP-N-acetylglucosamine 2-epimerase
31	CCASEI_RS11640 | BN266_13970	100	hypothetical protein	hypothetical protein
32	CCASEI_RS11635 | BN266_13975	100	MFS transporter	hypothetical protein
33	CCASEI_RS11630 | BN266_13980	100	transcriptional regulator	hypothetical protein
34	CCASEI_RS14525 | BN266_13990	100	hypothetical protein	hypothetical protein
35	CCASEI_RS11615 | BN266_13995	100	transcriptional regulator	putative DNA-binding protein
36	CCASEI_RS11605 | BN266_14005	100	transcriptional regulator	putative DNA-binding protein
37	CCASEI_RS11600 | BN266_14010	100	monooxygenase	monooxygenase
38	CCASEI_RS11595 | BN266_14015	100	hypothetical protein	hypothetical protein
39	CCASEI_RS11585 | BN266_14025	100	short-chain dehydrogenase	3-oxoacyl-[acyl-carrier protein] reductase
40	CCASEI_RS11580 | BN266_14030	100	acyltransferase	putative O-acyltransferase
41	CCASEI_RS11785 | BN266_15225	100	methyltransferase type 11	hypothetical protein
42	CCASEI_RS11780 | BN266_15230	100	DNA alkylation repair protein	DNA alkylation repair enzyme
43	CCASEI_RS11825 | BN266_01735	100	hypothetical protein	ORF55
44	CCASEI_RS11830 | BN266_01740	100	hypothetical protein	hypothetical protein
45	CCASEI_RS11835 | BN266_01745	100	hypothetical protein	hypothetical protein
46	CCASEI_RS11845 | BN266_01750	100	integrase	integrase
47	CCASEI_RS14520 | BN266_00870	99.9	putative TetR family transcriptional regulator	possible transcriptional regulator, TetR family
48	CCASEI_RS11575 | BN266_14035	99.9	FAD-linked oxidase	Putative oxidoreductase
49	CCASEI_RS11540 | BN266_00900	99.4	conjugative relaxase TrwC/TraI family	putative TraA-like conjugal transfer protein
50	CCASEI_RS11655 | BN266_13955	98.9	DNA primase	hypothetical protein
51	CCASEI_RS11800 | BN266_12575	98.2	type VI secretion protein	COG3505: Type IV secretory pathway, VirD4 components
52	CCASEI_RS11660 | BN266_13950	96.5	excisionase	Phage excisionase
53	CCASEI_RS11770 | BN266_15235	95.6	MFS transporter	hypothetical protein
54	CCASEI_RS11710 | BN266_13900	95.4	hypothetical protein	hypothetical protein
55	CCASEI_RS11610 | BN266_14000	93.9	MFS transporter	Probable transmembrane transport protein
56	CCASEI_RS11765 | BN266_12155	93.4	integrase	TRANSPOSASE
57	CCASEI_RS11470 | BN266_00830	93	hypothetical protein	hypothetical protein
58	CCASEI_RS11455 | BN266_00815	91.3	hypothetical protein	hypothetical protein
59	CCASEI_RS11565 | BN266_14045	89.5	transposase	Transposase
60	CCASEI_RS11590 | BN266_14020	88.3	esterase/lipase/thioesterase	COG0657: Esterase/lipase
61	CCASEI_RS11745 | BN266_02455	86.3	transcriptional regulator	Transcriptional regulator, ArsR family
62	CCASEI_RS11650 | BN266_13960	85.1	AraC family transcriptional regulator	Transcriptional regulator, AraC family
The result of RecentHGT is 61.

## Sheet: B
Bonham, K. S., Wolfe, B. E., and Dutton, R. J. (2017). Extensive horizontal gene transfer in cheese-associated bacteria. Elife 6. DOI: 10.7554/eLife.22144
species	locus_tag	contig	start	end	length	strand	annotation
Brevibacterium antiquum CNRZ918	BN266_00815	french_0005	306	1002	696	1	hypothetical protein
Brevibacterium antiquum CNRZ918	BN266_00820	french_0005	994	4495	3501	1	hypothetical protein
Brevibacterium antiquum CNRZ918	BN266_00825	french_0005	4784	7352	2568	-1	hypothetical protein
Brevibacterium antiquum CNRZ918	BN266_00830	french_0005	7348	9154	1806	-1	hypothetical protein
Brevibacterium antiquum CNRZ918	BN266_00835	french_0005	12119	13907	1788	1	Lipid A export ATP-binding/permease protein MsbA
Brevibacterium antiquum CNRZ918	BN266_00840	french_0005	14004	16536	2532	1	Lanthionine biosynthesis protein LanL
Brevibacterium antiquum CNRZ918	BN266_00850	french_0005	16795	17530	735	1	Cell division transporter ATP-binding protein FtsE (TC 3.A.5.1.1)
Brevibacterium antiquum CNRZ918	BN266_00855	french_0005	17531	18917	1386	1	ABC transporter permease protein
Brevibacterium antiquum CNRZ918	BN266_00860	french_0005	18926	20783	1857	1	protease II
Brevibacterium antiquum CNRZ918	BN266_00865	french_0005	20856	21801	945	1	UDP-glucose 4-epimerase
Brevibacterium antiquum CNRZ918	BN266_00870	french_0005	21815	22496	681	1	possible transcriptional regulator TetR family
Brevibacterium antiquum CNRZ918	BN266_00875	french_0005	22483	23068	585	-1	hypothetical protein
Brevibacterium antiquum CNRZ918	BN266_00880	french_0005	23560	26164	2604	1	Lanthionine biosynthesis protein LanL
Brevibacterium antiquum CNRZ918	BN266_00890	french_0005	26522	29294	2772	-1	DNA polymerase III alpha subunit
Brevibacterium antiquum CNRZ918	BN266_00900	french_0005	30345	33918	3573	-1	putative TraA-like conjugal transfer protein
Brevibacterium antiquum CNRZ918	BN266_00905	french_0005	34118	34754	636	-1	hypothetical protein
Brevibacterium antiquum CNRZ918	BN266_01735	french_0010	50	785	735	-1	ORF55
Brevibacterium antiquum CNRZ918	BN266_01750	french_0010	2067	3384	1317	-1	integrase
Brevibacterium antiquum CNRZ918	BN266_02440	french_0013	235	1702	1467	1	putative integral membrane protein
Brevibacterium antiquum CNRZ918	BN266_02445	french_0013	1781	2636	855	1	hypothetical protein
Brevibacterium antiquum CNRZ918	BN266_02450	french_0013	2632	4117	1485	1	ATP-binding protein
Brevibacterium antiquum CNRZ918	BN266_02455	french_0013	4226	4832	606	-1	Transcriptional regulator ArsR family
Brevibacterium antiquum CNRZ918	BN266_02460	french_0013	5023	5902	879	1	COG0476: Dinucleotide-utilizing enzymes involved in molybdopterin and thiamine biosynthesis family 2
Brevibacterium antiquum CNRZ918	BN266_09225	french_0041	336	2310	1974	-1	Transposase B from transposon Tn554
Brevibacterium antiquum CNRZ918	BN266_12155	french_0046	29	1046	1017	-1	TRANSPOSASE
Brevibacterium antiquum CNRZ918	BN266_12565	french_0052	670	5653	4983	-1	putative Helicase
Brevibacterium antiquum CNRZ918	BN266_12570	french_0052	5694	6249	555	-1	hypothetical protein
Brevibacterium antiquum CNRZ918	BN266_12575	french_0052	6480	8232	1752	-1	COG3505: Type IV secretory pathway VirD4 components
Brevibacterium antiquum CNRZ918	BN266_13595	french_0056	1181	2408	1227	1	hypothetical protein
Brevibacterium antiquum CNRZ918	BN266_13600	french_0056	2429	3542	1113	-1	Alcohol dehydrogenase
Brevibacterium antiquum CNRZ918	BN266_13610	french_0056	4094	4700	606	-1	hypothetical protein
Brevibacterium antiquum CNRZ918	BN266_13615	french_0056	4846	7501	2655	1	Membrane alanine aminopeptidase N
Brevibacterium antiquum CNRZ918	BN266_13620	french_0056	7513	8632	1119	1	Potassium efflux system KefA protein / Small-conductance mechanosensitive channel
Brevibacterium antiquum CNRZ918	BN266_13630	french_0056	9114	9789	675	-1	hypothetical protein
Brevibacterium antiquum CNRZ918	BN266_13635	french_0056	9785	10337	552	-1	hypothetical protein
Brevibacterium antiquum CNRZ918	BN266_13640	french_0056	10422	11331	909	1	Acyl-CoA thioesterase II
Brevibacterium antiquum CNRZ918	BN266_13650	french_0056	11688	13371	1683	-1	PROBABLE MACROLIDE-TRANSPORT ATP-BINDING PROTEIN ABC TRANSPORTER
Brevibacterium antiquum CNRZ918	BN266_13660	french_0056	13437	14163	726	-1	hypothetical protein
Brevibacterium antiquum CNRZ918	BN266_13665	french_0056	14306	14906	600	-1	Single-stranded DNA-binding protein
Brevibacterium antiquum CNRZ918	BN266_13670	french_0056	15114	16695	1581	-1	putative ATP-binding membrane protein
Brevibacterium antiquum CNRZ918	BN266_13675	french_0056	16691	18389	1698	-1	putative ABC transporter
Brevibacterium antiquum CNRZ918	BN266_13885	french_0058	73	1366	1293	-1	hypothetical protein
Brevibacterium antiquum CNRZ918	BN266_13910	french_0059	2983	3790	807	1	TesB-like acyl-CoA thioesterase 5
Brevibacterium antiquum CNRZ918	BN266_13915	french_0059	3845	4463	618	1	Isochorismatase
Brevibacterium antiquum CNRZ918	BN266_13920	french_0059	4792	5518	726	-1	hypothetical protein
Brevibacterium antiquum CNRZ918	BN266_13925	french_0059	6260	7913	1653	-1	hypothetical protein
Brevibacterium antiquum CNRZ918	BN266_13930	french_0059	7929	8664	735	-1	hypothetical protein
Brevibacterium antiquum CNRZ918	BN266_13935	french_0059	8708	9728	1020	-1	Chromosome (plasmid) partitioning protein ParB
Brevibacterium antiquum CNRZ918	BN266_13940	french_0059	9727	10591	864	-1	hypothetical protein
Brevibacterium antiquum CNRZ918	BN266_13945	french_0059	10676	11183	507	-1	hypothetical protein
Brevibacterium antiquum CNRZ918	BN266_13950	french_0059	11179	12031	852	-1	Phage excisionase
Brevibacterium antiquum CNRZ918	BN266_13955	french_0059	12033	12975	942	-1	hypothetical protein
Brevibacterium antiquum CNRZ918	BN266_13960	french_0059	13323	14112	789	-1	Transcriptional regulator AraC family
Brevibacterium antiquum CNRZ918	BN266_13965	french_0059	14428	15604	1176	-1	UDP-N-acetylglucosamine 2-epimerase
Brevibacterium antiquum CNRZ918	BN266_13970	french_0059	15652	16915	1263	-1	hypothetical protein
Brevibacterium antiquum CNRZ918	BN266_13975	french_0059	16939	18184	1245	-1	hypothetical protein
Brevibacterium antiquum CNRZ918	BN266_13980	french_0059	18383	19259	876	1	hypothetical protein
Brevibacterium antiquum CNRZ918	BN266_13985	french_0059	19304	20915	1611	1	Glucose-methanol-choline (GMC) oxidoreductase:NAD binding site
Brevibacterium antiquum CNRZ918	BN266_13990	french_0059	20941	21649	708	1	hypothetical protein
Brevibacterium antiquum CNRZ918	BN266_13995	french_0059	21817	22684	867	1	putative DNA-binding protein
Brevibacterium antiquum CNRZ918	BN266_14000	french_0059	23180	24512	1332	-1	Probable transmembrane transport protein
Brevibacterium antiquum CNRZ918	BN266_14005	french_0059	24700	25585	885	1	putative DNA-binding protein
Brevibacterium antiquum CNRZ918	BN266_14010	french_0059	25712	26663	951	-1	monooxygenase
Brevibacterium antiquum CNRZ918	BN266_14015	french_0059	26659	27190	531	-1	hypothetical protein
Brevibacterium antiquum CNRZ918	BN266_14020	french_0059	27186	27933	747	-1	COG0657: Esterase/lipase
Brevibacterium antiquum CNRZ918	BN266_14025	french_0059	28028	28811	783	-1	3-oxoacyl-[acyl-carrier protein] reductase
Brevibacterium antiquum CNRZ918	BN266_14030	french_0059	28826	30059	1233	-1	putative O-acyltransferase
Brevibacterium antiquum CNRZ918	BN266_14035	french_0059	30073	31774	1701	-1	Putative oxidoreductase
Brevibacterium antiquum CNRZ918	BN266_15225	french_0074	609	1371	762	-1	hypothetical protein
Brevibacterium antiquum CNRZ918	BN266_15230	french_0074	1453	2548	1095	-1	DNA alkylation repair enzyme
Brevibacterium antiquum CNRZ918	BN266_15235	french_0074	3007	4381	1374	-1	hypothetical protein
Brevibacterium antiquum CNRZ918	BN266_16095	french_0079	361	1030	669	-1	Transcriptional regulator AsnC family
Brevibacterium antiquum CNRZ918	BN266_16100	french_0079	2360	3812	1452	1	Cytosine/purine/uracil/thiamine/allantoin permease family protein
Brevibacterium antiquum CNRZ918	BN266_16110	french_0079	4967	6410	1443	1	hypothetical protein
Brevibacterium antiquum CNRZ918	BN266_16115	french_0079	6670	8041	1371	1	Cell division trigger factor
Corynebacterium casei LMG S-19264	CCASEI_RS11450	NZ_CP004350.1	2498067	2499090	1023	1	integrase
Corynebacterium casei LMG S-19264	CCASEI_RS11455	NZ_CP004350.1	2499373	2500135	762	1	hypothetical protein
Corynebacterium casei LMG S-19264	CCASEI_RS11460	NZ_CP004350.1	2500127	2503628	3501	1	DEAD/DEAH box helicase
Corynebacterium casei LMG S-19264	CCASEI_RS11465	NZ_CP004350.1	2503917	2506485	2568	-1	hypothetical protein
Corynebacterium casei LMG S-19264	CCASEI_RS11470	NZ_CP004350.1	2506481	2508422	1941	-1	hypothetical protein
Corynebacterium casei LMG S-19264	CCASEI_RS11475	NZ_CP004350.1	2509447	2510077	630	-1	hypothetical protein
Corynebacterium casei LMG S-19264	CCASEI_RS11485	NZ_CP004350.1	2511252	2513040	1788	1	hypothetical protein
Corynebacterium casei LMG S-19264	CCASEI_RS11490	NZ_CP004350.1	2513137	2515669	2532	1	hypothetical protein
Corynebacterium casei LMG S-19264	CCASEI_RS11495	NZ_CP004350.1	2515928	2516663	735	1	ABC transporter
Corynebacterium casei LMG S-19264	CCASEI_RS11500	NZ_CP004350.1	2516664	2518050	1386	1	ABC transporter permease
Corynebacterium casei LMG S-19264	CCASEI_RS11505	NZ_CP004350.1	2518059	2519916	1857	1	protease II
Corynebacterium casei LMG S-19264	CCASEI_RS14515	NZ_CP004350.1	2519989	2520934	945	1	NAD-dependent epimerase/dehydratase family protein 3-beta hydroxysteroid dehydrogenase/isomerase family protein
Corynebacterium casei LMG S-19264	CCASEI_RS14520	NZ_CP004350.1	2520948	2521629	681	1	putative TetR family transcriptional regulator
Corynebacterium casei LMG S-19264	CCASEI_RS11520	NZ_CP004350.1	2521616	2522531	915	-1	hypothetical protein
Corynebacterium casei LMG S-19264	CCASEI_RS11525	NZ_CP004350.1	2522693	2525297	2604	1	serine/threonine protein kinase
Corynebacterium casei LMG S-19264	CCASEI_RS11530	NZ_CP004350.1	2525655	2529024	3369	-1	DNA polymerase III subunit alpha
Corynebacterium casei LMG S-19264	CCASEI_RS11540	NZ_CP004350.1	2529449	2533001	3552	-1	conjugative relaxase TrwC/TraI family
Corynebacterium casei LMG S-19264	CCASEI_RS11545	NZ_CP004350.1	2533222	2533858	636	-1	hypothetical protein
Corynebacterium casei LMG S-19264	CCASEI_RS11555	NZ_CP004350.1	2534867	2536142	1275	1	transposase
Corynebacterium casei LMG S-19264	CCASEI_RS11560	NZ_CP004350.1	2536163	2537570	1407	-1	group II intron reverse transcriptase/maturase
Corynebacterium casei LMG S-19264	CCASEI_RS11570	NZ_CP004350.1	2538873	2539920	1047	1	transposase
Corynebacterium casei LMG S-19264	CCASEI_RS11575	NZ_CP004350.1	2540752	2542453	1701	1	FAD-linked oxidase
Corynebacterium casei LMG S-19264	CCASEI_RS11580	NZ_CP004350.1	2542467	2543700	1233	1	acyltransferase
Corynebacterium casei LMG S-19264	CCASEI_RS11585	NZ_CP004350.1	2543715	2544498	783	1	short-chain dehydrogenase
Corynebacterium casei LMG S-19264	CCASEI_RS11590	NZ_CP004350.1	2544494	2545340	846	1	esterase/lipase/thioesterase
Corynebacterium casei LMG S-19264	CCASEI_RS11595	NZ_CP004350.1	2545336	2545867	531	1	hypothetical protein
Corynebacterium casei LMG S-19264	CCASEI_RS11600	NZ_CP004350.1	2545863	2546814	951	1	monooxygenase
Corynebacterium casei LMG S-19264	CCASEI_RS11605	NZ_CP004350.1	2546941	2547826	885	-1	transcriptional regulator
Corynebacterium casei LMG S-19264	CCASEI_RS11610	NZ_CP004350.1	2547927	2549346	1419	1	MFS transporter
Corynebacterium casei LMG S-19264	CCASEI_RS11615	NZ_CP004350.1	2549820	2550687	867	-1	transcriptional regulator
Corynebacterium casei LMG S-19264	CCASEI_RS14525	NZ_CP004350.1	2550855	2551563	708	-1	hypothetical protein
Corynebacterium casei LMG S-19264	CCASEI_RS11625	NZ_CP004350.1	2551589	2553188	1599	-1	dehydrogenase
Corynebacterium casei LMG S-19264	CCASEI_RS11630	NZ_CP004350.1	2553245	2554121	876	-1	transcriptional regulator
Corynebacterium casei LMG S-19264	CCASEI_RS11635	NZ_CP004350.1	2554320	2555565	1245	1	MFS transporter
Corynebacterium casei LMG S-19264	CCASEI_RS11640	NZ_CP004350.1	2555589	2556852	1263	1	hypothetical protein
Corynebacterium casei LMG S-19264	CCASEI_RS11645	NZ_CP004350.1	2556900	2558076	1176	1	UDP-N-acetyl glucosamine 2-epimerase
Corynebacterium casei LMG S-19264	CCASEI_RS11650	NZ_CP004350.1	2558254	2559181	927	1	AraC family transcriptional regulator
Corynebacterium casei LMG S-19264	CCASEI_RS11655	NZ_CP004350.1	2559538	2560471	933	1	DNA primase
Corynebacterium casei LMG S-19264	CCASEI_RS11660	NZ_CP004350.1	2560503	2561325	822	1	excisionase
Corynebacterium casei LMG S-19264	CCASEI_RS14530	NZ_CP004350.1	2561321	2561828	507	1	hypothetical protein
Corynebacterium casei LMG S-19264	CCASEI_RS11670	NZ_CP004350.1	2561913	2562777	864	1	hypothetical protein
Corynebacterium casei LMG S-19264	CCASEI_RS11675	NZ_CP004350.1	2562776	2563796	1020	1	chromosome partitioning protein ParB
Corynebacterium casei LMG S-19264	CCASEI_RS11680	NZ_CP004350.1	2563840	2564575	735	1	hypothetical protein
Corynebacterium casei LMG S-19264	CCASEI_RS11685	NZ_CP004350.1	2564591	2566244	1653	1	metalloendopeptidase
Corynebacterium casei LMG S-19264	CCASEI_RS11690	NZ_CP004350.1	2566385	2567712	1327	1	transposase
Corynebacterium casei LMG S-19264	CCASEI_RS11695	NZ_CP004350.1	2568041	2568659	618	-1	isochorismatase
Corynebacterium casei LMG S-19264	CCASEI_RS11700	NZ_CP004350.1	2568714	2569521	807	-1	hypothetical protein
Corynebacterium casei LMG S-19264	CCASEI_RS11725	NZ_CP004350.1	2571478	2572969	1491	1	hypothetical protein
Corynebacterium casei LMG S-19264	CCASEI_RS11730	NZ_CP004350.1	2572975	2574442	1467	1	membrane protein
Corynebacterium casei LMG S-19264	CCASEI_RS11735	NZ_CP004350.1	2574521	2575376	855	1	hypothetical protein
Corynebacterium casei LMG S-19264	CCASEI_RS11740	NZ_CP004350.1	2575372	2576857	1485	1	ATP-binding protein
Corynebacterium casei LMG S-19264	CCASEI_RS11745	NZ_CP004350.1	2576966	2577668	702	-1	transcriptional regulator
Corynebacterium casei LMG S-19264	CCASEI_RS11750	NZ_CP004350.1	2577763	2578642	879	1	molybdopterin biosynthesis protein MoeB
Corynebacterium casei LMG S-19264	CCASEI_RS11755	NZ_CP004350.1	2578629	2579160	531	1	methionyl-tRNA formyltransferase
Corynebacterium casei LMG S-19264	CCASEI_RS11765	NZ_CP004350.1	2579731	2580682	951	1	integrase
Corynebacterium casei LMG S-19264	CCASEI_RS11770	NZ_CP004350.1	2580955	2582269	1314	1	MFS transporter
Corynebacterium casei LMG S-19264	CCASEI_RS11780	NZ_CP004350.1	2582728	2583823	1095	1	DNA alkylation repair protein
Corynebacterium casei LMG S-19264	CCASEI_RS11785	NZ_CP004350.1	2583905	2584667	762	1	methyltransferase type 11
Corynebacterium casei LMG S-19264	CCASEI_RS11795	NZ_CP004350.1	2585504	2586044	540	1	hypothetical protein
Corynebacterium casei LMG S-19264	CCASEI_RS11800	NZ_CP004350.1	2586040	2587825	1785	1	type VI secretion protein
Corynebacterium casei LMG S-19264	CCASEI_RS11805	NZ_CP004350.1	2588056	2588611	555	1	hypothetical protein
Corynebacterium casei LMG S-19264	CCASEI_RS11810	NZ_CP004350.1	2588652	2593635	4983	1	helicase
Corynebacterium casei LMG S-19264	CCASEI_RS11820	NZ_CP004350.1	2594259	2594811	552	1	hypothetical protein
Corynebacterium casei LMG S-19264	CCASEI_RS11825	NZ_CP004350.1	2594876	2595611	735	-1	hypothetical protein
Corynebacterium casei LMG S-19264	CCASEI_RS11845	NZ_CP004350.1	2596893	2598210	1317	-1	integrase
