# Supplementary material for: A Novel Strategy for Detecting Recent Horizontal Gene Transfer and Its Application to Rhizobium Strains
Source: Front Microbiol. 2018 May 15;9:973. doi: 10.3389/fmicb.2018.00973 (PMC5968381; doi:10.3389/fmicb.2018.00973)
Supplement: Supplementary Table S9 — Fitted Weibull distribution parameters of sequence-similarity distributions with no HCIs of two species pairs, Rhizobium phaseoli N771 and Rhizobium etli CFN42, and Brevibacterium antiquum CNRZ918 and Corynebacterium casei LMG S-19264. [file Table_9.XLSX]

## Sheet: Sheet1
Strain pair		ANI (%)	Scale (κ)	Shape (𝜆)	Skewness	Kurtosis
Rhizobium phaseoli N771	Rhizobium etli CFN42	90.61	21.25	91.06	-0.93	4.03
Brevibacterium antiquum CNRZ918	Corynebacterium casei LMG S-19264	81.42	8.48	59.91	-0.57	3.43
